# Supplementary material for: Exploring CD39 and CD73 Expression as Potential Biomarkers in Prostate Cancer
Source: Pharmaceuticals (Basel). 2023 Nov 16;16(11):1619. doi: 10.3390/ph16111619 (PMC10675019; doi:10.3390/ph16111619)
Supplement: Supplementary file 1 [file pharmaceuticals-16-01619-s001.zip]

Archive with 1 entries (1 files):
- pharmaceuticals-2617083-supplementary.pdf
